# Supplementary material for: Exploring the Therapeutic Potential of Green-Synthesized Gold Nanoparticles and Ericaria selaginoides Extract for Inflammatory Bowel Disease
Source: Antioxidants (Basel). 2024 Jul 23;13(8):884. doi: 10.3390/antiox13080884 (PMC11351725; doi:10.3390/antiox13080884)
Supplement: Supplementary file 1 [file antioxidants-13-00884-s001.zip]

Archive with 1 entries (1 files):
- antioxidants-3047222-supplementary.pdf
